# Supplementary material for: The Impact of Drying and Rehydration on the Structural Properties and Quality Attributes of Pre-Cooked Dried Beans
Source: Foods. 2021 Jul 19;10(7):1665. doi: 10.3390/foods10071665 (PMC8305296; doi:10.3390/foods10071665)
Supplement: Supplementary file 1 [file foods-10-01665-s001.zip]

Archive with 1 entries (1 files):
- foods-1294042-supplementary.pdf
